# Supplementary material for: Motor experience with a sport-specific implement affects motor imagery
Source: PeerJ. 2018 Apr 27;6:e4687. doi: 10.7717/peerj.4687 (PMC5926550; doi:10.7717/peerj.4687)
Supplement: Data S1 [file peerj-06-4687-s001.xlsx]

## Sheet: RawDataPeerJ
		Time for motor execution (s)																Time for motor imagery with-basketball (s)																Time for motor imagery with-volleyball (s)
EXPERT	subID	Trial1	Trial2	Trial3	Trial4	Trial5	Trial6	Trial7	Trial8	Trial9	Trial10	Trial11	Trial12	Trial13	Trial14	Trial15		Trial1	Trial2	Trial3	Trial4	Trial5	Trial6	Trial7	Trial8	Trial9	Trial10	Trial11	Trial12	Trial13	Trial14	Trial15		Trial1	Trial2	Trial3	Trial4	Trial5	Trial6	Trial7	Trial8	Trial9	Trial10	Trial11	Trial12	Trial13	Trial14	Trial15
	Expert1	2.66	2.63	2.77	2.73	2.95	2.79	2.87	2.77	2.93	2.57	2.53	2.87	2.85	2.94	2.98		4.36	4.29	4.27	4.24	4.25	4.25	4.21	4.12	4.21	4.32	4.24	4.2	4.25	4.27	4.39		5.19	4.84	4.72	5.09	4.74	4.76	4.83	5.16	5.02	4.96	4.95	4.94	5.02	4.75	4.92
	Expert2	3.01	3.35	3.11	3.31	3.16	3.37	3.23	3.36	3.03	3.28	3.22	3.27	3.15	3.32	3.33		4.76	4.98	4.9	4.89	4.79	4.86	4.96	4.85	4.77	4.79	4.78	4.85	4.83	4.86	4.73		4.78	4.79	4.55	4.82	4.83	4.75	4.65	4.84	4.98	4.82	4.78	4.98	4.96	4.95	4.68
	Expert3	3.2	3.24	3.19	3.22	3.15	3.06	3.35	3.16	3.08	3.03	3.3	3.16	3.02	3.07	3.22		3.58	3.68	3.49	3.58	3.43	3.62	3.57	3.59	3.55	3.48	3.43	3.48	3.46	3.69	3.55		3.7	3.4	3.67	3.63	3.71	3.76	3.5	3.53	3.4	3.67	3.59	3.46	3.48	3.59	3.39
	Expert4	2.71	2.6	2.65	2.69	2.65	2.83	2.93	2.79	2.85	2.78	2.62	2.58	2.92	2.73	2.57		4.39	4.49	4.39	4.49	4.32	4.46	4.46	4.45	4.63	4.31	4.34	4.43	4.46	4.44	4.47		5.07	5.06	5.08	5.21	5.15	5.07	5.18	5.25	5.08	5.13	5.21	5.28	5.16	5.28	5.18
	Expert5	2.53	2.59	2.42	2.52	2.65	2.86	2.65	2.59	2.84	2.78	2.66	2.68	2.67	2.85	2.55		4.46	4.61	4.55	4.51	4.66	4.39	4.64	4.73	4.66	4.64	4.59	4.43	4.51	4.71	4.46		5.36	5.34	4.97	5.18	4.96	5.12	5.32	4.95	4.95	5.25	5.08	4.87	4.82	5.39	5.29
	Expert6	2.95	2.75	2.96	2.74	2.66	2.59	2.95	2.65	2.51	2.99	2.92	2.82	2.92	2.62	2.78		2.92	2.82	2.85	3.26	3.29	3.06	2.81	2.92	3.04	3.03	2.93	2.87	2.84	2.81	2.87		3.34	3.32	3.83	3.29	3.31	3.91	3.23	3.19	3.38	3.64	3.35	3.76	3.84	3.17	3.16
	Expert7	4.24	4.01	3.98	4.21	3.9	4.13	4	3.84	4.04	3.74	3.71	3.97	3.93	4.29	3.74		5.29	5.08	5.03	5.35	5.41	5.2	5.21	5.27	5.23	5.27	5.32	5.29	5.19	5.11	5.37		5.78	5.76	5.89	5.52	5.41	5.73	5.61	5.52	5.42	5.42	5.73	5.76	6.01	5.51	5.43
	Expert8	2.78	2.46	2.78	2.76	2.57	2.67	2.54	2.51	2.65	2.45	2.83	2.74	2.88	2.68	2.77		2.1	2.17	1.96	2.17	2.29	2.18	2.32	2.22	1.97	2.22	2.39	2.06	1.99	2.36	2.31		2.61	3.03	2.78	3.09	2.62	2.76	2.71	2.85	2.99	2.79	2.77	2.81	2.9	2.86	2.63
	Expert9	3.19	3.2	3.01	2.84	3.21	3.1	2.86	3.03	3.08	3	3.16	3.04	3.21	3.11	3.2		5.82	5.84	6.19	6.27	5.89	5.86	5.89	5.82	5.96	6.15	6.27	5.93	5.81	6.24	6.14		6.13	6.41	6.36	6.16	6.11	6.09	6.19	6.29	6.12	6.24	6.1	6.36	6.15	6.39	6.25
	Expert10	2.59	2.87	2.9	2.76	2.86	2.77	2.93	2.61	2.93	2.6	2.82	2.64	2.5	2.48	2.61		3.77	3.51	3.59	3.67	3.68	3.64	3.57	3.48	3.48	3.5	3.52	3.54	3.6	3.55	3.76		5.27	5.85	5.65	5.74	5.24	5.34	5.33	5.28	5.58	5.65	5.68	5.77	5.39	5.31	5.5
	Expert11	2.47	2.35	2.36	2.2	2.42	2.33	2.13	2.22	2.28	2.51	2.24	2.48	2.44	2.5	2.32		4.11	4.05	3.99	3.98	4.12	3.97	4.21	3.96	4.13	3.98	4.11	4.17	4.09	4.09	3.93		3.94	4.09	3.95	4.06	4.01	4.1	4.27	4.09	4.03	3.8	4.14	4.11	4.13	4.03	3.94
	Expert12	2.35	2.42	2.35	2.59	2.44	2.23	2.49	2.47	2.59	2.54	2.63	2.58	2.39	2.49	2.48		1.72	1.71	1.65	1.76	1.73	1.7	1.71	1.68	1.64	1.73	1.71	1.69	1.71	1.71	1.74		2.44	2.71	2.55	2.65	2.53	2.7	2.69	2.49	2.6	2.49	2.3	2.58	2.55	2.73	2.75
	Expert13	2.83	2.98	2.74	3.05	3.05	2.92	2.65	2.93	3.08	2.69	2.78	3.02	2.76	2.59	2.61		4.23	4.41	4.45	4.49	4.54	4.49	4.38	4.36	4.46	4.81	4.45	4.52	4.35	4.25	4.37		4.8	4.68	5.26	5.04	4.76	4.54	4.63	5.07	5.42	4.99	5.42	5.35	5.35	4.69	4.87
	Expert14	3.08	3.13	3.41	3.43	3.26	3.42	3.25	3.45	3.15	3.1	3.26	3.07	3.41	3.49	3.48		4.83	4.77	4.84	4.92	4.94	4.89	4.87	4.85	4.75	4.91	4.71	4.82	4.99	4.96	4.74		5.31	5.29	4.86	4.93	5.19	4.71	5.1	4.69	5.07	5.34	5.46	4.75	4.79	5.05	4.63
	Expert15	2.94	2.83	2.97	2.71	3.03	2.89	2.97	2.99	2.93	3.05	3.41	2.88	2.78	2.83	2.82		3.22	3.42	3.63	3.41	3.5	3.39	3.34	3.48	3.55	3.36	3.24	3.38	3.53	3.37	3.5		4.01	4.1	3.76	3.71	4.02	4.07	3.84	3.72	4.18	4.07	3.98	4.03	3.64	4.18	3.68
	Expert16	2.97	2.53	2.64	2.79	2.89	2.59	2.71	2.95	2.94	2.75	2.73	2.66	2.84	2.83	2.51		4.64	4.58	4.71	4.41	4.47	4.48	4.64	4.76	4.76	4.51	4.62	4.66	4.57	4.59	4.77		4.99	5.36	5.23	4.98	5.25	4.91	4.93	5.16	5.26	5.43	5.12	5.23	5.18	5.48	4.96
	Expert17	2.45	2.89	2.89	2.86	2.42	2.72	2.47	2.49	2.45	2.7	2.87	2.54	2.58	2.73	2.68		4.44	4.64	4.65	4.78	4.67	4.45	4.51	4.38	4.74	4.69	4.73	4.75	4.62	4.54	4.46		4.68	5.04	5.16	5.15	4.62	5.18	4.63	5.08	4.61	5.14	5	4.69	4.73	4.93	5.18
	Expert18	3.05	2.74	2.69	2.75	2.93	3.04	2.93	3.05	2.6	3.05	3.07	2.88	2.75	2.66	2.7		2.7	3.1	2.95	2.71	2.96	3.02	3	2.7	2.7	3.03	3.06	2.96	3.03	2.92	2.85		3.52	3.21	3.24	3.31	3.41	3.58	3.49	3.28	3.38	3.567	3.45	3.44	3.28	3.49	3.59
	Expert19	3.97	3.65	3.68	4.05	3.99	3.9	4.08	4.05	3.77	3.74	3.81	3.79	3.83	3.89	4.05		5.14	5.18	4.91	5.22	4.93	5.21	5.13	4.95	5.15	5.31	5.19	5.21	5.28	4.99	5.2		5.71	5.58	5.74	5.56	5.59	5.26	5.66	5.57	5.7	5.86	5.69	5.52	5.38	5.78	5.6
	Expert20	2.18	2.57	2.39	2.48	2.19	2.33	2.49	2.4	2.59	2.22	2.48	2.52	2.41	2.45	2.17		2.15	2.02	2.02	2.39	2.03	2.12	2.06	2.23	2.18	2.34	2.29	2.34	1.99	1.96	2.39		2.58	2.89	2.81	2.31	2.92	2.61	2.65	2.97	2.38	2.91	2.49	2.33	2.84	2.73	2.73
	Expert21	3.05	2.94	2.87	2.89	2.97	3.06	3.02	3.04	3.1	2.85	2.86	2.74	3.03	2.81	3.04		5.54	5.72	5.69	5.78	5.69	5.62	5.53	5.73	5.68	5.81	5.65	5.91	5.95	5.89	5.66		5.72	5.81	5.84	5.8	6.31	6.13	5.97	5.95	5.96	5.95	5.97	6.1	5.87	6.23	5.68
	Expert22	2.54	2.79	2.98	2.5	2.57	2.87	2.95	2.84	2.67	2.96	2.64	2.6	2.82	2.63	2.99		3.79	3.99	3.71	3.83	3.85	3.81	3.63	3.65	3.68	3.66	3.81	3.99	3.64	3.88	3.88		5.34	6.05	6.09	6.07	5.6	5.18	5.64	5.62	6.06	5.48	5.56	5.56	5.29	5.35	6.03
	Expert23	2.56	2.44	2.14	2.56	2.18	2.22	2.37	2.46	2.52	2.17	2.5	2.41	2.56	2.43	2.2		3.7	3.91	3.57	3.7	3.96	3.93	3.82	3.91	3.75	3.62	3.83	3.68	3.98	3.79	3.93		4.22	4.46	4.35	4.26	4.5	4.53	4.02	4.07	4.4	4.35	4.05	4.09	4.52	4.28	4.3
	Expert24	2.34	2.57	2.57	2.6	2.65	2.66	2.26	2.29	2.34	2.25	2.58	2.38	2.46	2.59	2.68		1.82	2.02	2.12	1.73	1.88	2.16	1.94	1.97	1.92	1.89	1.78	2.12	2.18	1.87	2.06		2.88	2.65	2.64	2.97	2.68	2.56	2.89	2.91	2.79	2.87	2.69	2.86	2.66	2.95	2.61
NOVICE	Novice1	3.6	4.09	3.13	3.84	3.83	4.09	3.23	4	3.08	3.38	3.93	3.97	3.05	3.16	3.35		6.12	7.09	6.354	6.459	6.59	6.89	6.638	6.66	6.479	6.147	6.276	6.33	6.97	6.89	6.09		6.8	6.66	6.94	7.26	7.42	7	6.51	7.25	7.08	7.16	6.56	7.15	7.34	6.98	7.16
	Novice2	2.26	2.57	3.06	2.52	3.01	2.72	2.34	2.01	2.49	2.96	2.18	2.84	2.06	3.07	2.29		5.97	4.89	5.64	6.31	6.19	5.63	5.95	6.66	5.59	5.19	5.31	5.64	5.61	5.7	6.58		6.42	6.49	6.09	6.32	5.76	5.94	6.37	6.48	6.54	5.55	6.35	5.28	5.28	5.09	5.09
	Novice3	2.67	3.06	2.93	2.49	2.47	3.07	2.23	2.91	2.93	2.71	2.87	2.93	3.48	2.09	3.31		4.74	5.25	4.78	4.57	5.12	4.87	5.23	4.59	5.04	5.04	4.62	4.88	4.16	5.25	4.81		4.14	4.81	5.01	4.8	4.91	4.93	4.51	5.06	4.41	4.98	5.18	4.87	4.19	4.84	4.27
	Novice4	2.63	2.62	2.83	2.69	2.15	2.34	2.64	2.7	2.53	2.76	2.71	2.13	2.45	2.4	2.68		3.04	3.28	3.96	3.1	4.17	3.64	3.42	3.85	3.4	3.41	4.18	3.46	3.88	4.34	3.33		4.93	4.11	4.94	5.07	5.03	4.15	4.01	5.02	5.12	4.48	5.07	4.12	4.63	5.13	4.6
	Novice5	2.24	2.75	2.91	2.98	2.73	2.75	2.26	2.3	2.64	2.95	2.43	2.39	2.77	2.46	2.07		4.5	4.38	4.82	4.23	4.61	3.94	4.35	5.02	5.05	4.7	5.15	4.98	5.12	4.32	5.32		4.85	5.02	4.38	5	4.81	4.12	4.93	4.9	4.61	4.15	4.6	4.16	4.25	4.5	4.16
	Novice6	2.17	1.54	2.1	2.14	1.88	2.2	1.74	2.38	1.99	1.84	1.85	2.45	2.05	2.27	1.54		4.81	4.39	4.07	5.33	4.93	4.29	4.92	4.24	4.54	4.44	4.78	4.38	4.69	4.83	4.96		4.77	4.33	4.01	4.21	4.73	4.53	4.29	4.51	4.74	4.02	4.61	4.23	4.14	4.62	4.57
	Novice7	1.87	1.78	1.83	1.72	2	1.84	1.71	1.91	2.04	1.69	1.74	1.54	1.89	1.88	1.53		4.94	5.05	5.06	4.29	4.93	5.01	5.47	4.13	4.95	4.9	4.68	4.3	4.91	5.07	4.06		5.01	5.69	5.42	5.51	4.98	5	5.52	5.39	4.98	5.55	5.16	5.2	5.03	5.79	5.02
	Novice8	2.03	2.08	1.63	2.2	1.66	2.08	1.8	1.51	1.6	2.29	1.93	2.46	1.66	1.95	2.14		4.12	4.4	4.75	4.6	5.16	5.41	4.66	5.25	4.09	4.08	5.07	4.49	5.35	4.61	4.77		4.78	4.3	4.86	4.65	4.57	5.04	4.11	4.36	4.92	5.04	4.61	5.04	5.07	4.27	4.76
	Novice9	2.07	2.47	2.14	2.49	1.73	2.61	2.12	1.84	2.53	2.55	1.53	1.8	2.49	2.05	1.8		4.08	3.52	3.56	3.81	3.65	3.51	4.15	4.12	4.09	4.05	4.09	4.07	3.69	3.18	3.5		3.74	3.43	3.68	3.22	3.42	3.07	3.77	3.22	3.74	3.79	3.9	3.68	3.19	3.26	3.36
	Novice10	2.74	2.52	3.02	2.68	2.6	3.01	2.68	2.98	2.73	2.78	2.55	3.01	2.43	2.71	3.01		4.36	3.99	4.06	3.87	3.4	3.72	3.74	3.93	3.76	4.58	3.04	4.28	3.98	3.79	4.69		4.73	5.45	5.26	5.28	4.56	4.8	5.31	5	5.01	5.11	4.11	4.05	4.36	5.29	4.69
	Novice11	2.63	2.16	2.23	2.69	2.29	2.17	2.11	2.92	2.97	2.23	2.99	2.56	2.34	2.26	2.61		3.69	3.74	4.09	4.77	3.14	3.6	4.27	4.12	4.21	3.47	3.33	4.79	3.75	4.1	3.5		3.32	3.46	3.49	3.58	3.59	3.33	3.44	3.39	3.17	3.46	3.02	3.31	3.32	3.49	3.5
	Novice12	2.26	2.2	2.2	2.54	2.03	2.84	2.5	2.58	2.62	2.94	2.54	2.17	2.64	2.63	2.43		2.16	3.22	2.34	3.01	2.05	2.45	2.31	2.11	2.53	3.03	2.55	3.41	2.36	3.16	2.07		2.79	2.87	3.21	3	3.11	2.87	3.46	2.73	2.68	2.37	2.42	2.55	3.28	2.47	2.45
	Novice13	2.78	2.57	2.73	2.23	2.24	2.26	3.2	2.4	2.41	2.31	2.29	2.39	2.35	2.56	2.25		2.44	3.12	2.01	3.71	2.17	2.8	3.38	2.64	3.39	2.6	3.53	2.65	2.86	3.57	2.82		3.23	3.12	3.06	3.11	3.12	3.32	3.01	3.38	3.05	3.2	2.95	3.09	3.38	3.35	3.38
	Novice14	2.24	2.34	2.2	2.39	2.52	2.19	2.15	2.02	2.06	2.4	2.18	2.27	2.46	2.28	2.06		3.08	3.46	3.03	3.72	4.24	3.72	3.42	3.31	3.38	3.76	4.27	4.13	3.29	3.55	4.32		4.07	4.13	3.72	4.14	3.81	4.02	4.07	3.7	4.05	4.1	3.92	4.55	4.04	3.89	4.16
	Novice15	2.02	3.09	2.15	2.22	3.02	2.05	2.07	3.02	2.36	3.35	2.95	2.19	3.01	3.08	2.15		3.35	4.64	5.28	3.5	4.49	4.82	5.7	4.21	3.57	4.73	4.41	4.29	5.16	3.99	4.96		3.72	3.52	4.11	3.34	4.29	4.13	3.93	3.91	3.85	4.01	3.95	4.12	4.49	3.89	3.51
	Novice16	2.25	2.54	2.66	2.1	2.75	2.76	2.86	2.27	2.08	2.97	2.43	2.66	2.36	2.53	2.55		5.06	5.47	4.96	4.81	4.48	5.41	5.85	4.99	5.69	4.57	5.65	4.94	5.19	5.55	5.97		5.31	6.12	5.99	6.28	5.42	5.59	5.19	5.94	5.52	5.66	5.81	6.07	5.27	5.11	5.51
	Novice17	3.32	3.58	3.61	3.02	3.71	3.33	3.39	3.29	3.95	3.18	3.69	3.78	3.17	3.47	3.68		7.28	7.32	6.63	7.04	6.86	5.7	7.19	7.08	7.51	6.11	6.05	5.94	5.77	7.08	6.65		7.76	6.85	7.88	6.22	6.31	7.39	6.13	6.93	7.27	7.43	7.84	7.54	7.12	6.53	7.14
	Novice18	3.32	3.58	3.69	3.32	3.72	3.33	3.39	3.29	3.95	3.18	3.83	3.76	3.77	3.47	3.68		6.12	4.74	6.56	5.32	5.93	5.7	6.42	5.74	6.25	6.29	5.74	5.94	6.21	5.19	5.01		6.12	5.75	6.09	5.17	5.06	6.48	6.71	5.8	5.5	5.81	5.75	6.29	6.82	6.34	5.51
	Novice19	3.09	2.67	3.08	3.29	3.04	2.08	2.43	3.06	3.45	2.5	3.28	2.78	2.71	2.74	2.21		5.12	4.56	4.52	5.21	4.65	4.91	5.13	4.83	4.32	4.55	4.23	5.6	5.42	5.3	5.2		4.28	5.4	4.77	4.53	4.37	4.9	4.42	5.14	4.88	5.61	4.33	5.24	4.26	4.63	4.09
	Novice20	2.41	2	2.13	2.42	2.12	2.06	2.19	2.04	2.02	2.13	2.46	2.3	2.24	2.34	2.46		4.07	4.05	3.68	4.1	4.15	3.3	4.27	4.45	4.43	4.03	3.62	4.08	3.9	4.16	3.58		4.31	4.06	4.84	4.91	4.27	4.2	4.12	4.25	4.27	4.63	4.5	4.77	4.87	4.62	4.14
	Novice21	2.36	2.06	2.32	2.08	2.44	2.27	2.47	2.09	2.13	2.3	2.16	2.4	2.51	2.43	2.45		4.46	4.18	5.3	5.29	4.1	4.12	5.15	4.59	4.4	4.66	4.88	3.96	4.16	5.05	4.82		4.41	4.43	4.14	4.15	4.28	4.36	4.36	4.11	4.09	4.18	4.23	4.35	4.29	4.56	4.06
	Novice22	2.25	2.04	2.13	1.88	2.2	2.41	1.6	2.14	2.08	1.52	2.11	2.48	2.43	1.94	2.25		4.17	5.15	3.87	4.39	4.86	5.26	4.61	4.98	3.91	4.45	4.87	4.28	5.24	4.92	4.43		4.25	4.25	4.4	4.15	4.33	4.2	4.03	4.21	4.04	4.11	4.22	4.3	4.15	4.38	4.33
	Novice23	1.83	1.89	1.55	1.64	2.15	1.93	1.75	1.59	2.13	1.57	1.59	1.82	2.08	2.32	1.7		4.26	4.9	5.56	4.85	4.81	5.19	5.76	5.08	4.88	5.22	4.97	4.97	4.69	4.99	5.46		5.65	5.12	5.08	5.09	5.89	5.68	5.33	5.97	5.85	5.17	5.47	5.75	5.65	5.84	5.82
	Novice24	2.03	2.05	1.68	1.55	1.84	2.05	1.55	2	2.07	1.58	2.01	2.09	2.03	1.58	1.69		4.54	4.11	4.43	4.97	4.92	4.74	4.95	4.19	5.35	5.35	4.6	4.87	5.17	5.35	4.78		4.85	4.52	4.7	4.98	4.22	4.53	4.85	4.09	4.01	4.65	4.65	4.35	4.19	4.54	4.76
[truncated: 29 more columns]
